# Supplementary material for: Automatic quality control of single-cell and single-nucleus RNA-seq using valiDrops
Source: NAR Genom Bioinform. 2023 Nov 18;5(4):lqad101. doi: 10.1093/nargab/lqad101 (PMC10657416; doi:10.1093/nargab/lqad101)
Supplement: lqad101_Supplemental_Files [file lqad101_supplemental_files.zip]

Archive with 4 entries (4 files):
- Supplemental_Table_S1.xlsx
- Supplemental_Table_S2.xlsx
- Supplemental_Table_S3.xlsx
- Supplementary_Table_legends.docx
