# Supplementary material for: Automatic quality control of single-cell and single-nucleus RNA-seq using valiDrops
Source: NAR Genom Bioinform. 2023 Nov 18;5(4):lqad101. doi: 10.1093/nargab/lqad101 (PMC10657416; doi:10.1093/nargab/lqad101)
Supplement: lqad101_Supplemental_Files [file lqad101_supplemental_files.zip › Supplemental_Table_S1.xlsx]

## Sheet: Ranks
Dataset

## Sheet: Values
Dataset
