# Supplementary material for: Automatic quality control of single-cell and single-nucleus RNA-seq using valiDrops
Source: NAR Genom Bioinform. 2023 Nov 18;5(4):lqad101. doi: 10.1093/nargab/lqad101 (PMC10657416; doi:10.1093/nargab/lqad101)
Supplement: lqad101_Supplemental_Files [file lqad101_supplemental_files.zip › Supplemental_Table_S3.xlsx]

## Sheet: Datasets
Tissue	Type	Sample	Source(s)
PBMC	scRNA-seq	8k PBMC	https://www.10xgenomics.com/resources/datasets/8-k-pbm-cs-from-a-healthy-donor-2-standard-2-1-0
PBMC	scRNA-seq	10k PBMC	https://www.10xgenomics.com/resources/datasets/10-k-pbm-cs-from-a-healthy-donor-v-3-chemistry-3-standard-3-0-0
PBMC	scRNA-seq	5k PBMC	https://www.10xgenomics.com/resources/datasets/5-k-peripheral-blood-mononuclear-cells-pbm-cs-from-a-healthy-donor-with-cell-surface-proteins-next-gem-3-1-standard-3-1-0
PBMC	scRNA-seq	1k PBMC	https://www.10xgenomics.com/resources/datasets/1-k-human-pbm-cs-stained-with-a-panel-of-total-seq-b-antibodies-dual-indexed-3-1-standard-4-0-0
PBMC	scRNA-seq	20k PBMC	https://www.10xgenomics.com/resources/datasets/20-k-human-pbm-cs-3-ht-v-3-1-chromium-x-3-1-high-6-1-0
Lung	scRNA-seq	Donor1	GSM3489182
Lung	scRNA-seq	Donor2	GSM3489185
Lung	scRNA-seq	Donor3	GSM3489187
Lung	scRNA-seq	Donor4	GSM3489189
Lung	scRNA-seq	Donor5	GSM3489191
Lung	scRNA-seq	Donor6	GSM3489193
Lung	scRNA-seq	Donor7	GSM3489195
Lung	scRNA-seq	Donor8	GSM3489197
Islets of Langerhans	scRNA-seq	Donor1	GSM3138939
Islets of Langerhans	scRNA-seq	Donor2	GSM3138940
Islets of Langerhans	scRNA-seq	Donor3	GSM3138941
Islets of Langerhans	scRNA-seq	Donor4	GSM3138942
Islets of Langerhans	scRNA-seq	Donor5	GSM3138943
Islets of Langerhans	scRNA-seq	Donor6	GSM3138944
Islets of Langerhans	scRNA-seq	Donor7	GSM3138945
Islets of Langerhans	scRNA-seq	Donor8	GSM3138946
Islets of Langerhans	scRNA-seq	Donor9	GSM3138947
Islets of Langerhans	scRNA-seq	Donor10	GSM3138948
Islets of Langerhans	scRNA-seq	Donor11	GSM3138949
Islets of Langerhans	scRNA-seq	Donor12	GSM3138950
PBMC	snRNA-seq	10k PBMC Multiome	https://www.10xgenomics.com/resources/datasets/10-k-human-pbm-cs-multiome-v-1-0-chromium-x-1-standard-2-0-0
PBMC	snRNA-seq	10k PBMC - Granolyte removed	https://www.10xgenomics.com/resources/datasets/pbmc-from-a-healthy-donor-granulocytes-removed-through-cell-sorting-10-k-1-standard-2-0-0
PBMC	snRNA-seq	3k PBMC - Granolyte removed	https://www.10xgenomics.com/resources/datasets/pbmc-from-a-healthy-donor-granulocytes-removed-through-cell-sorting-3-k-1-standard-2-0-0
PBMC	snRNA-seq	10k PBMC - No sorting	https://www.10xgenomics.com/resources/datasets/pbmc-from-a-healthy-donor-no-cell-sorting-10-k-1-standard-2-0-0
PBMC	snRNA-seq	3k PBMC - No sorting	https://www.10xgenomics.com/resources/datasets/pbmc-from-a-healthy-donor-no-cell-sorting-3-k-1-standard-2-0-0
Brain	snRNA-seq	191114_PN_301_snRNA-E7	GSM5292174
Brain	snRNA-seq	191114_PN_303_snRNA-E8	GSM5292175
Brain	snRNA-seq	191114_PN_304_snRNA-E9	GSM5292176
Brain	snRNA-seq	191114_PN_306_snRNA-E10	GSM5292177
Brain	snRNA-seq	191114_PN_307_snRNA-E11	GSM5292178
Brain	snRNA-seq	191114_PN_308_snRNA-E12	GSM5292179
Brain	snRNA-seq	191114_PN_309_snRNA-F1	GSM5292180
Brain	snRNA-seq	191114_PN_317_snRNA-F2	GSM5292181
Brain	snRNA-seq	191114_PN_318_snRNA-F3	GSM5292182
Brain	snRNA-seq	191114_PN_319_snRNA-F4	GSM5292183
Brain	snRNA-seq	191114_PN_322_snRNA-F5	GSM5292184
Brain	snRNA-seq	191114_PN_323_snRNA-F6	GSM5292185
Brain	snRNA-seq	191114_PN_324_snRNA-F7	GSM5292186
Brain	snRNA-seq	191114_PN_325_snRNA-F8	GSM5292187
Brain	snRNA-seq	191114_PN_328_snRNA-F9	GSM5292188
Brain	snRNA-seq	200721_PN_302_snRNA-B4	GSM5292193
Brain	snRNA-seq	201019_PN_311_snRNA-B8	GSM5292201
